# Supplementary material for: Optimized ChIP-exo for mammalian cells and patterned sequencing flow cells
Source: G3 (Bethesda). 2025 Nov 7;16(1):jkaf270. doi: 10.1093/g3journal/jkaf270 (PMC12774610; doi:10.1093/g3journal/jkaf270)
Supplement: jkaf270_Supplementary_Data [file jkaf270_supplementary_data.zip]

Archive with 4 entries (4 files):
- MO-ChIP-exo Protocol Mahony Lab.pdf
- __MACOSX/._MO-ChIP-exo Protocol Mahony Lab.pdf
- MO-ChIP-exo_SuppFigs_20251030.pdf
- __MACOSX/._MO-ChIP-exo_SuppFigs_20251030.pdf
